# Supplementary material for: The Characteristics of Multilocus Sequence Typing, Virulence Genes and Drug Resistance of Klebsiella pneumoniae Isolated from Cattle in Northern Jiangsu, China
Source: Animals (Basel). 2022 Sep 30;12(19):2627. doi: 10.3390/ani12192627 (PMC9558562; doi:10.3390/ani12192627)
Supplement: Supplementary file 1 [file animals-12-02627-s001.zip]

Archive with 1 entries (1 files):
- animals-1926474-supplementary.pdf
